# Supplementary material for: Occurrence and Genetic Diversity of Cryptosporidium spp. in Pet Rodents from Yunnan, China: Identification of Zoonotic Subtypes in Hamsters
Source: Animals (Basel). 2026 Apr 12;16(8):1177. doi: 10.3390/ani16081177 (PMC13113912; doi:10.3390/ani16081177)
Supplement: Supplementary file 1 [file animals-16-01177-s001.zip]

Archive with 1 entries (1 files):
- animals-4225206-supplementary.pdf
